# Supplementary material for: Integrated assessment of growth performance, carcass characteristics, and economic efficiency of three broiler strains raised under humid-tropical conditions
Source: PLoS One. 2026 Jun 22;21(6):e0351927. doi: 10.1371/journal.pone.0351927 (PMC13286170; doi:10.1371/journal.pone.0351927)
Supplement: S1 Dataset — (XLSX) [file pone.0351927.s001.xlsx]

## Sheet: Growth Performance & Economic 
Strain	Replicate	Initial Weight (kg)	Weight Gain (kg)	Final Body Weight (kg)	Feed Conversion Ratio	Daily Feed Intake (kg)	Daily Weight Gain (kg)	Weekly Feed Intake (kg)	Weekly Weight gain (kg)	Final Feed Intake (kg)	Cost/kg of Feed (GHS)	Feed Cost/kg Weight Gain (GHS)
Hubbard	1	0.044	2.503	2.547	1.71	0.102	0.06	0.711	0.417	4.27	10.08	15.38
Hubbard	2	0.042	2.796	2.838	1.8	0.117	0.067	0.817	0.466	4.902	10.08	17.68
Hubbard	3	0.043	2.463	2.506	1.9	0.11	0.059	0.771	0.411	4.629	10.08	18.95
Hubbard	4	0.044	2.447	2.491	1.7	0.098	0.058	0.688	0.408	4.127	10.08	17.01
Hubbard	5	0.043	2.65	2.693	1.66	0.105	0.063	0.719	0.442	4.409	10.08	16.76
Cobb 500	1	0.036	2.27	2.306	1.81	0.098	0.054	0.683	0.378	4.099	10.08	18.21
Cobb 500	2	0.037	2.538	2.575	1.62	0.098	0.06	0.686	0.423	4.118	10.08	16.36
Cobb 500	3	0.035	2.465	2.5	1.7	0.098	0.059	0.686	0.411	4.118	10.08	16.84
Cobb 500	4	0.038	2.657	2.695	1.62	0.103	0.063	0.719	0.443	4.315	10.08	16.37
Cobb 500	5	0.035	2.582	2.617	1.62	0.1	0.061	0.698	0.43	4.194	10.08	16.37
Ross 308	1	0.042	2.463	2.505	1.64	0.096	0.059	0.673	0.411	4.038	10.08	16.53
Ross 308	2	0.041	2.459	2.5	1.7	0.1	0.059	0.696	0.41	4.178	10.08	17.13
Ross 308	3	0.043	2.257	2.3	1.66	0.089	0.054	0.625	0.376	3.751	10.08	15.39
Ross 308	4	0.044	2.651	2.695	1.65	0.104	0.063	0.729	0.442	4.374	10.08	16.64
Ross 308	5	0.043	2.457	2.5	1.69	0.099	0.059	0.692	0.41	4.15	10.08	17.03

## Sheet: Carcass Traits
Strain	Replicate	Bled Weight (kg)	De-feathered Weight (kg)	Dressed Weight (kg)	Dressing Percentage (%)	Breast Weight (g)	Shank Weight (g)	Neck Weight (g)	Head Weight (g)	Wings Weight (g)	Thighs and Drumsticks (g)	Abdominal Fat (g)
Hubbard	1	2.415	2.31	2.145	84.8	810	75	110	40	195	525	15
Hubbard	2	2.415	2.32	2.205	86.5	655	70	120	45	240	535	40
Hubbard	3	2.51	2.41	2.23	83.8	795	75	100	50	205	500	20
Hubbard	4	2.665	2.55	2.28	80.71	765	100	145	60	190	560	20
Hubbard	5	2.715	2.595	2.36	83.51	815	90	125	55	225	635	15
Cobb 500	1	2.335	2.27	2.115	84.9	685	80	115	55	205	470	25
Cobb 500	2	2.4	2.305	2.11	86.1	720	65	85	45	235	460	15
Cobb 500	3	2.36	2.255	2.075	84.5	760	70	130	50	185	500	35
Cobb 500	4	2.455	2.36	2.23	86.4	780	95	135	60	195	490	25
Cobb 500	5	2.7	2.61	2.37	83.6	780	90	160	55	200	580	55
Ross 308	1	2.52	2.455	2.135	81.64	800	85	125	55	195	495	20
Ross 308	2	2.5	2.405	2.12	92.5	695	80	130	50	185	510	45
Ross 308	3	2.415	2.355	2.135	85.57	795	70	125	45	185	480	15
Ross 308	4	2.37	2.35	2.115	85.11	730	65	120	45	170	500	30
Ross 308	5	2.441	2.36	2.2	86.79	815	70	125	55	175	490	30

## Sheet: Internal Organs
Strain	Replicate	Full Intestine (g)	Empty Intestine (g)	Full Gizzard (g)	Empty Gizzard (g)	Heart (g)	Liver (g)	Spleen (g)
Hubbard	1	85	50	55	35	10	55	5
Hubbard	2	75	50	60	40	15	55	5
Hubbard	3	120	55	75	50	10	50	5
Hubbard	4	90	55	75	50	10	45	5
Hubbard	5	120	65	80	45	10	55	5
Cobb 500	1	120	55	65	45	10	40	5
Cobb 500	2	105	60	75	50	10	40	5
Cobb 500	3	100	50	50	30	10	50	5
Cobb 500	4	120	65	60	40	10	50	5
Cobb 500	5	105	70	75	45	10	50	5
Ross 308	1	135	75	55	35	10	50	5
Ross 308	2	120	55	55	40	10	70	4
Ross 308	3	115	70	75	45	10	45	8
Ross 308	4	130	70	60	40	5	65	5
Ross 308	5	125	75	65	40	10	70	10

## Sheet: Mortality and Morbidity
Strain	Replicate	Mortality	Morbidity
Hubbard	1	4	1
Hubbard	2	7	1
Hubbard	3	4	0
Hubbard	4	4	0
Hubbard	5	6	0
Cobb 500	1	3	0
Cobb 500	2	2	0
Cobb 500	3	5	0
Cobb 500	4	3	0
Cobb 500	5	2	0
Ross 308	1	1	0
Ross 308	2	1	0
Ross 308	3	0	0
Ross 308	4	1	0
Ross 308	5	0	0
